# Supplementary material for: Ultraprecise Detection of Influenza Virus by Antibody-Modified Graphene Transistors
Source: Sensors (Basel). 2025 Feb 5;25(3):959. doi: 10.3390/s25030959 (PMC11820836; doi:10.3390/s25030959)
Supplement: Supplementary file 1 [file sensors-25-00959-s001.zip]

Archive with 1 entries (1 files):
- sensors-3409735-supplementary.pdf
